# Supplementary material for: SNP (A > G - rs13057211) but not GT(n) polymorphism in HMOX-1 promotor gene is associated with COVID-19 mortality
Source: BMC Pulm Med. 2023 Dec 21;23:514. doi: 10.1186/s12890-023-02785-x (PMC10734135; doi:10.1186/s12890-023-02785-x)
Supplement: Supplementary file 1 — Supplementary Material 1 [file 12890_2023_2785_MOESM1_ESM.xlsx]

## Sheet: DrMohamed DataNewAlleleStats_1_
No	Age	LOHS	Gender	DM	HTN	IHD	Temp	Pulse	RR	SBP	SO2	SOA	TOV	pH	HCO3	PaO2	PaCO2	Urea	Creat	GOT	GPT	Tbil	INR	Ddimer	Ferritin	LDH	RBS	CRP	IL6	PCT	HOLEVELS	ALLELE	GTREP	Outcome	SNP
1	67	7	Female	No	No	No					75	ICU	MV	7.35	21	55	36	55	0.9						870			265			104.4	Long	29	Died	yes
3	77	12	Female	No	No	No	38	102	23	140	67	ICU	MV	7.45	23	45.2	34	122	1	89	48	0.9			834			413			30.8173	Short	13	Died	yes
4	44	16	Male	No	No	No						ICU	MV												830						84.4103	Long	23	Died	yes
5	45	5	Male	No	No	No						WARD	O2					35	1.1	24	45	0.6			450						63.2493	Long	22	Discharge	No
6	24	2	Male	No	No	No	36.5	51	32	110	100	ICU	MV					220	2.6	17			1.3	2440	1650	306		9.2			81.0384	Long	29	Discharge	No
7	77	8	Male	No	No	No						WARD	O2					81	0.9	107	123	0.6			990	281			4.09	0.08	96.6719	Long	28	Discharge	No
8	54	15	Male	No	No	No						WARD	O2												340						67.9773	Short	13	Discharge	yes
9	53	26	Female	No	No	No						ICU	MV	7.4	19	56	34								1270						98.9571	Long	26	Died	yes
10	77	16	Male	No	yes	No	37	86	21	150	98	ICU	O2	7.33	40	149	21.1	127	2.3	32	35	0.3	1.12	3780	1348	157	74	119	78	0.36	82.4527	Long	29	Died	No
11	74	9	Male	No	yes	yes	37	73	20	150	95	ICU	MV												330						56.7023	Short	19	Died	yes
12	74	2	Male	yes	yes	yes						ICU	MV	7.53	28.6	117	33								720			113	33.89	0.1	38.1968	Short	18	Discharge	No
13	76	8	Female	No	yes	No	37.2	81	22	140	90	ICU	O2					34	0.9	19	26	0.3		190	480				33	0.08	49.8542	Short	17	Discharge	No
14	76	24	Female	No	No	No	37	80	19	120	96	ICU	MV					39	0.4	42	55	0.5			220	487		413			29.216	Short	12	Died	yes
16	63	7	Female	No	No	No					92	WARD	O2												560						64.207	Long	29	Discharge	No
17	45	5	Female	No	No	No						WARD	O2					26	0.6	13	14	0.3			380						65.7896	Short	16	Discharge	yes
18	69	9	Female	No	yes	No					94	WARD	O2					47	0.8	39	75	0.8	1.1	400	660			143		0.14	71.9569	Short	16	Discharge	yes
20	73	4	Female	yes	No	No						WARD	O2					66	1.5	18	21	0.4			750		224	69.7			67.0436	Short	12	Died	No
21	59	11	Female	No	No	No					99	WARD	O2												550						20.5144	Long	23	Died	yes
22	64	8	Male	No	No	No					95	WARD	O2												340						47.0243	Short	20	Discharge	No
24	49	30	Female	No	yes	No	37.1	75	19	130	95	ICU	O2					36	0.6	59	22	0.4	1.16	380	581		190		5000	15	79.6106	Long	28	Died	yes
25	56	16	Female	No	yes	No	37.5	89	23	140	98	ICU	MV	7.35	21	66	55								870						77.0055	Long	24	Died	yes
28	55	12	Male	No	No	No					67	ICU	O2												470			26			36.6733	Long	22	Discharge	No
29	68	3	Male	No	No	No					99	ICU	MV	7.43	22.8	72	33								630						51.9419	Long	30	Discharge	yes
30	66	5	Female	No	No	No						ICU	MV												440						20.9405	Short	16	Died	yes
31	55	7	Female	yes	No	No	37	90	22	140	94	ICU	MV	7.3	33.2	169	16	19	0.5	66	68	0.8	1.04		300	308	194				50.5534	Long	27	Died	yes
32	44	7	Female	No	No	No						WARD	O2												980						57.3701	Long	29	Discharge	yes
33	43	6	Female	No	No	No						ICU	MV												1650						25.5488	Long	23	Died	yes
35	76	10	Male	No	yes	No					92	ICU	O2					51	1.1	34	223	0.8			114		200				86.0681	Long	30	Discharge	No
37	45	16	Male	No	No	No						ICU	MV												370						62.9287	Long	29	Died	yes
38	77	11	Male	No	No	No						ICU	MV												390					#NULL!	54.6807	Long	28	Died	No
39	54	9	Male	yes	yes	No					96	WARD	O2	7.5	27	80	35	34	1	52	85	0.8		190	210					0.03	55.0196	Short	20	Discharge	No
41	55	11	Female	No	No	No	37	77	22	110	92	WARD	O2												670						66.7311	Short	18	Discharge	yes
42	53	6	Male	No	No	No	37	78	20	150	96	ICU	MV					34	0.4	22	15	0.6			960						81.0384	Short	15	Died	No
44	58	15	Female	No	No	No	37.5	99	22	140	95	ICU	O2	7.36	36	140	20.3	54	1.6	35	45	0.4	1.14		1650	2805	101				79.0356	Short	16	Died	yes
47	77	1	Female	No	No	No						WARD	O2	7.5	29.6	95	38	21	0.5	17	26	0.8		1820	1190	290		215	1.5	0.56	85.2415	Long	29	Discharge	No
49	44	6	Female	No	No	No	37	78	20	110	98	WARD	O2					34	0.65	50	40	0.8		250	102	990		170		0.18	87.7076	Long	23	Discharge	No
50	88	7	Male	No	No	No	37.5	110	25	140		ICU	MV	7.3	18	58	35	38.8	1.03	46	17	0.6	1		880			510		0.42	28.0036	Short	16	Died	yes
53	41	6	Male	No	No	No	38	88	18	140	95	WARD	O2	7.35	28.3	88	36	23	1.2	41	61	0.7		190	400	631		43		0.01	58.6968	Short	19	Died	yes
54	84	6	Female	No	No	No	37.5	110	28	160	94	ICU	MV	7.4	18.6	66.8	25	35	0.55	23	23	0.5	1.1	410	750			127	145	1.13	42.6759	Long	23	Died	yes
55	58	9	Male	No	No	No	37	90	22	150	94	WARD	O2	7.35	24	88	35	46	0.54	25	37	0.8	1.22	420	1650	321		26.8	267	0.07	1	Long	24	Died	yes
56	63	3	Male	No	No	No	38	110	27	140	89	WARD	O2	7.49	26.9	51.7	34.4	72	0.64	36	75	0.8	1	300	602	361		3.5	104	0.09	50.9017	Long	22	Died	yes
57	65	2	Female	No	No	No	37.5	89	25	150	96	ICU	MV	7.5	25.5	76	30.6	35	0.7	23	22	0.9	1.07	540	750	518		129.9	12.3	0.05	59.0266	Short	20	Died	No
58	55	6	Male	No	No	No						ICU	MV					9	0.6	28	51	0.5			790						68.5965	Long	23	Discharge	No
59	60	2	Male	No	No	No	37	74	21	140	92	WARD	O2	7.4	23.2	89	32	60	1.75	20	22	0.5	1	2410	280	597.4		81.2		38.47	38.9528	Long	22	Died	yes
60	72	3	Female	yes	No	No	38	89	23	140	94	ICU	MV	7.33	21	70	55	58	1.79	62	41	0.9		980	850	688		84		0.01	54.3411	Short	18	Died	yes
61	74	10	Female	No	No	yes	36.5	71	18	140	98	ICU	O2	7.5	24	172	28	39	0.8	54	56		1.4	190	630		180	257	185	0.6	39.7049	Long	28	Discharge	No
64	67	4	Male	No	No	No						ICU	MV												560						52.287	Long	22	Died	yes
65	62	19	Male	No	No	No						ICU	MV												730					#NULL!	60.9904	Long	23	Discharge	No
66	27	6	Female	No	yes	No	37.5	95	24	100	99	ICU	MV	7.5	26	172	20	36	1.1	28	47	0.6		1440	330		171	6.9	19	0.24	148.993	Long	22	Died	yes
67	66	2	Male	yes	yes	yes	36.5	104	22	140	100	ICU	O2												700			126			71.6545	Long	27	Discharge	yes
68	60	23	Female	yes	yes	No	37	120	22	170	97	ICU	MV	7.4	26	103	16.4	136	2.6	16	22	0.2		730	310						55.695	Long	28	Discharge	yes
69	61	14	Male	yes	yes	yes	38.2	80	20	140	99	ICU	O2	7.5	47	103	28.4	73	1.2	48	37	0.7	1.03		540		387	108	105.6		35.9057	Long	24	Died	yes
70	73	10	Male	No	No	No	37	88	23	140	95	WARD	O2	7.4	23	92	35	88	3.32	98	79	0.9		570	1650	818		60.9		0.17	14.4174	Short	19	Discharge	yes
72	39	5	Male	No	No	No						WARD	O2					34	0.7	45	63	0.9		440	40	202		4.4			23.8895	Long	23	Discharge	yes
73	56	14	Male	No	yes	No	37	100	20	140	84	ICU	MV	7.3	59	54	34	175	4.2	23	27	0.6			500		223			0.21	72.2587	Short	18	Died	No
74	66	8	Female	No	No	yes						ICU	MV												660					#NULL!	58.6968	Long	29	Died	No
76	77	10	Male	yes	yes	No						ICU	MV												1650					#NULL!	7.12934	Short	14	Died	No
78	43	3	Female	No	No	No						ICU	MV												110					#NULL!	14.8613	Long	29	Died	No
79	66	10	Female	No	No	No	37	80	20	110	99	ICU	O2	7.4	23.4	155	29	26	0.6		88			7170	334		450				40.4532	Long	23	Died	yes
81	78	6	Male	yes	yes	No						ICU	MV												430						51.9419	Long	22	Died	yes
83	67	27	Female	yes	No	No	38					WARD	O2												320						76.4204	Long	28	Discharge	yes
86	67	9	Female	No	No	No						WARD	O2												610						56.0315	Long	30	Discharge	yes
87	39	7	Female	No	No	No						ICU	MV												760						26.7812	Long	28	Died	yes
89	56	7	Female	No	No	No						WARD	O2												870						90.6673	Long	26	Discharge	yes
90	52	2	Female	No	yes	No						WARD	O2												220		174	109		0.01	45.5889	Long	27	Discharge	No
