# Supplementary material for: SNP (A > G - rs13057211) but not GT(n) polymorphism in HMOX-1 promotor gene is associated with COVID-19 mortality
Source: BMC Pulm Med. 2023 Dec 21;23:514. doi: 10.1186/s12890-023-02785-x (PMC10734135; doi:10.1186/s12890-023-02785-x)
Supplement: Supplementary file 3 — Supplementary Material 3 [file 12890_2023_2785_MOESM3_ESM.txt]

Object IDs and corresponding URLs:

37349634: https://www.ncbi.nlm.nih.gov/biosample/37349634
37349635: https://www.ncbi.nlm.nih.gov/biosample/37349635
37349636: https://www.ncbi.nlm.nih.gov/biosample/37349636
37349637: https://www.ncbi.nlm.nih.gov/biosample/37349637
37349638: https://www.ncbi.nlm.nih.gov/biosample/37349638
37349639: https://www.ncbi.nlm.nih.gov/biosample/37349639
37349640: https://www.ncbi.nlm.nih.gov/biosample/37349640
37349641: https://www.ncbi.nlm.nih.gov/biosample/37349641
37349642: https://www.ncbi.nlm.nih.gov/biosample/37349642
37349643: https://www.ncbi.nlm.nih.gov/biosample/37349643
37349644: https://www.ncbi.nlm.nih.gov/biosample/37349644
37349645: https://www.ncbi.nlm.nih.gov/biosample/37349645
37349646: https://www.ncbi.nlm.nih.gov/biosample/37349646
37349647: https://www.ncbi.nlm.nih.gov/biosample/37349647
37349648: https://www.ncbi.nlm.nih.gov/biosample/37349648
37349649: https://www.ncbi.nlm.nih.gov/biosample/37349649
37349650: https://www.ncbi.nlm.nih.gov/biosample/37349650
37349651: https://www.ncbi.nlm.nih.gov/biosample/37349651
37349652: https://www.ncbi.nlm.nih.gov/biosample/37349652
37349653: https://www.ncbi.nlm.nih.gov/biosample/37349653
37349654: https://www.ncbi.nlm.nih.gov/biosample/37349654
37349655: https://www.ncbi.nlm.nih.gov/biosample/37349655
37349656: https://www.ncbi.nlm.nih.gov/biosample/37349656
37349657: https://www.ncbi.nlm.nih.gov/biosample/37349657
37349658: https://www.ncbi.nlm.nih.gov/biosample/37349658
37349659: https://www.ncbi.nlm.nih.gov/biosample/37349659
37349660: https://www.ncbi.nlm.nih.gov/biosample/37349660
37349661: https://www.ncbi.nlm.nih.gov/biosample/37349661
37349662: https://www.ncbi.nlm.nih.gov/biosample/37349662
37349663: https://www.ncbi.nlm.nih.gov/biosample/37349663
37349664: https://www.ncbi.nlm.nih.gov/biosample/37349664
37349665: https://www.ncbi.nlm.nih.gov/biosample/37349665
37349666: https://www.ncbi.nlm.nih.gov/biosample/37349666
37349667: https://www.ncbi.nlm.nih.gov/biosample/37349667
37349668: https://www.ncbi.nlm.nih.gov/biosample/37349668
37349669: https://www.ncbi.nlm.nih.gov/biosample/37349669
37349670: https://www.ncbi.nlm.nih.gov/biosample/37349670
37349671: https://www.ncbi.nlm.nih.gov/biosample/37349671
37349672: https://www.ncbi.nlm.nih.gov/biosample/37349672
37349673: https://www.ncbi.nlm.nih.gov/biosample/37349673
37349674: https://www.ncbi.nlm.nih.gov/biosample/37349674
37349675: https://www.ncbi.nlm.nih.gov/biosample/37349675
37349676: https://www.ncbi.nlm.nih.gov/biosample/37349676
37349677: https://www.ncbi.nlm.nih.gov/biosample/37349677
37349678: https://www.ncbi.nlm.nih.gov/biosample/37349678
37349679: https://www.ncbi.nlm.nih.gov/biosample/37349679
37349680: https://www.ncbi.nlm.nih.gov/biosample/37349680
37349681: https://www.ncbi.nlm.nih.gov/biosample/37349681
37349682: https://www.ncbi.nlm.nih.gov/biosample/37349682
37349683: https://www.ncbi.nlm.nih.gov/biosample/37349683
37349684: https://www.ncbi.nlm.nih.gov/biosample/37349684
37349685: https://www.ncbi.nlm.nih.gov/biosample/37349685
37349686: https://www.ncbi.nlm.nih.gov/biosample/37349686
37349687: https://www.ncbi.nlm.nih.gov/biosample/37349687
37349688: https://www.ncbi.nlm.nih.gov/biosample/37349688
37349689: https://www.ncbi.nlm.nih.gov/biosample/37349689
37349690: https://www.ncbi.nlm.nih.gov/biosample/37349690
37349691: https://www.ncbi.nlm.nih.gov/biosample/37349691
37349692: https://www.ncbi.nlm.nih.gov/biosample/37349692
37349693: https://www.ncbi.nlm.nih.gov/biosample/37349693
37349694: https://www.ncbi.nlm.nih.gov/biosample/37349694
37349695: https://www.ncbi.nlm.nih.gov/biosample/37349695
37349696: https://www.ncbi.nlm.nih.gov/biosample/37349696
37349697: https://www.ncbi.nlm.nih.gov/biosample/37349697
37349698: https://www.ncbi.nlm.nih.gov/biosample/37349698
37349634: https://www.ncbi.nlm.nih.gov/biosample/37349634
37349635: https://www.ncbi.nlm.nih.gov/biosample/37349635
37349636: https://www.ncbi.nlm.nih.gov/biosample/37349636
37349637: https://www.ncbi.nlm.nih.gov/biosample/37349637
37349638: https://www.ncbi.nlm.nih.gov/biosample/37349638
37349639: https://www.ncbi.nlm.nih.gov/biosample/37349639
37349640: https://www.ncbi.nlm.nih.gov/biosample/37349640
37349641: https://www.ncbi.nlm.nih.gov/biosample/37349641
37349642: https://www.ncbi.nlm.nih.gov/biosample/37349642
37349643: https://www.ncbi.nlm.nih.gov/biosample/37349643
37349644: https://www.ncbi.nlm.nih.gov/biosample/37349644
37349645: https://www.ncbi.nlm.nih.gov/biosample/37349645
37349646: https://www.ncbi.nlm.nih.gov/biosample/37349646
37349647: https://www.ncbi.nlm.nih.gov/biosample/37349647
37349648: https://www.ncbi.nlm.nih.gov/biosample/37349648
37349649: https://www.ncbi.nlm.nih.gov/biosample/37349649
37349650: https://www.ncbi.nlm.nih.gov/biosample/37349650
37349651: https://www.ncbi.nlm.nih.gov/biosample/37349651
37349652: https://www.ncbi.nlm.nih.gov/biosample/37349652
37349653: https://www.ncbi.nlm.nih.gov/biosample/37349653
37349654: https://www.ncbi.nlm.nih.gov/biosample/37349654
37349655: https://www.ncbi.nlm.nih.gov/biosample/37349655
37349656: https://www.ncbi.nlm.nih.gov/biosample/37349656
37349657: https://www.ncbi.nlm.nih.gov/biosample/37349657
37349658: https://www.ncbi.nlm.nih.gov/biosample/37349658
37349659: https://www.ncbi.nlm.nih.gov/biosample/37349659
37349660: https://www.ncbi.nlm.nih.gov/biosample/37349660
37349661: https://www.ncbi.nlm.nih.gov/biosample/37349661
37349662: https://www.ncbi.nlm.nih.gov/biosample/37349662
37349663: https://www.ncbi.nlm.nih.gov/biosample/37349663
37349664: https://www.ncbi.nlm.nih.gov/biosample/37349664
37349665: https://www.ncbi.nlm.nih.gov/biosample/37349665
37349666: https://www.ncbi.nlm.nih.gov/biosample/37349666
37349667: https://www.ncbi.nlm.nih.gov/biosample/37349667
37349668: https://www.ncbi.nlm.nih.gov/biosample/37349668
37349669: https://www.ncbi.nlm.nih.gov/biosample/37349669
37349670: https://www.ncbi.nlm.nih.gov/biosample/37349670
37349671: https://www.ncbi.nlm.nih.gov/biosample/37349671
37349672: https://www.ncbi.nlm.nih.gov/biosample/37349672
37349673: https://www.ncbi.nlm.nih.gov/biosample/37349673
37349674: https://www.ncbi.nlm.nih.gov/biosample/37349674
37349675: https://www.ncbi.nlm.nih.gov/biosample/37349675
37349676: https://www.ncbi.nlm.nih.gov/biosample/37349676
37349677: https://www.ncbi.nlm.nih.gov/biosample/37349677
37349678: https://www.ncbi.nlm.nih.gov/biosample/37349678
37349679: https://www.ncbi.nlm.nih.gov/biosample/37349679
37349680: https://www.ncbi.nlm.nih.gov/biosample/37349680
37349681: https://www.ncbi.nlm.nih.gov/biosample/37349681
37349682: https://www.ncbi.nlm.nih.gov/biosample/37349682
37349683: https://www.ncbi.nlm.nih.gov/biosample/37349683
37349684: https://www.ncbi.nlm.nih.gov/biosample/37349684
37349685: https://www.ncbi.nlm.nih.gov/biosample/37349685
37349686: https://www.ncbi.nlm.nih.gov/biosample/37349686
37349687: https://www.ncbi.nlm.nih.gov/biosample/37349687
37349688: https://www.ncbi.nlm.nih.gov/biosample/37349688
37349689: https://www.ncbi.nlm.nih.gov/biosample/37349689
37349690: https://www.ncbi.nlm.nih.gov/biosample/37349690
37349691: https://www.ncbi.nlm.nih.gov/biosample/37349691
37349692: https://www.ncbi.nlm.nih.gov/biosample/37349692
37349693: https://www.ncbi.nlm.nih.gov/biosample/37349693
37349694: https://www.ncbi.nlm.nih.gov/biosample/37349694
37349695: https://www.ncbi.nlm.nih.gov/biosample/37349695
37349696: https://www.ncbi.nlm.nih.gov/biosample/37349696
37349697: https://www.ncbi.nlm.nih.gov/biosample/37349697
37349698: https://www.ncbi.nlm.nih.gov/biosample/37349698
